# Supplementary material for: Application of Peak Glucose Range and Diabetes Status in Mortality Risk Stratification in Critically Ill Patients with Sepsis
Source: Diagnostics (Basel). 2021 Sep 29;11(10):1798. doi: 10.3390/diagnostics11101798 (PMC8534908; doi:10.3390/diagnostics11101798)
Supplement: Supplementary file 1 [file diagnostics-11-01798-s001.zip]

Archive with 1 entries (1 files):
- diagnostics-1369235 supplementary.pdf
